# Supplementary material for: The COVID-19 Infodemic on Twitter: A Space and Time Topic Analysis of the Brazilian Immunization Program and Public Trust
Source: Trop Med Infect Dis. 2022 Dec 9;7(12):425. doi: 10.3390/tropicalmed7120425 (PMC9783210; doi:10.3390/tropicalmed7120425)
Supplement: Supplementary file 1 [file tropicalmed-07-00425-s001.zip]

Archive with 1 entries (1 files):
- tropicalmed-2036132-supplementary.pdf
